# Supplementary material for: Ciliary Beat Frequency and Pattern: An Accessible Tool for the Screening of Primary Ciliary Dyskinesia
Source: Diagnostics (Basel). 2026 Feb 27;16(5):704. doi: 10.3390/diagnostics16050704 (PMC12984594; doi:10.3390/diagnostics16050704)
Supplement: Supplementary file 1 [file diagnostics-16-00704-s001.zip]

Archive with 5 entries (5 files):
- Supplemental Table S1.pdf
- Video S1  Normal.mp4
- Video S2 patient 2.mp4
- Video S3 patient 10.mp4
- Video S4 patient 15.mp4
